# Supplementary material for: A Systematic Database Approach to Identify Companion Diagnostic Testing in Clinical Trials under the New In Vitro Diagnostic Medical Devices Regulation
Source: Diagnostics (Basel). 2023 Jun 12;13(12):2037. doi: 10.3390/diagnostics13122037 (PMC10296913; doi:10.3390/diagnostics13122037)
Supplement: Supplementary file 1 [file diagnostics-13-02037-s001.zip]

Archive with 1 entries (1 files):
- diagnostics-2383650-supplementary.pdf
